# Supplementary material for: Mutations and Protein Interaction Landscape Reveal Key Cellular Events Perturbed in Upper Motor Neurons with HSP and PLS
Source: Brain Sci. 2021 Apr 29;11(5):578. doi: 10.3390/brainsci11050578 (PMC8146506; doi:10.3390/brainsci11050578)
Supplement: Supplementary file 1 [file brainsci-11-00578-s001.zip]

Archive with 5 entries (5 files):
- Supplementary figure 1- A complete list of all cannonical pathways involved in growth factor signaling and lipid homeostasis.pdf
- Supplementary Table 1-HSP and PLS genes with references .pdf
- Supplementary Table 2- HSP and PLS genes with their binding partners associated with the references for each direct interaction.pdf
- Supplementary Table 3- Proteins involved in Lipid homeostasis related pathways.xls
- Supplementary Table 4-Proteins involved in Growth factor signaling pathways.xls
