# Supplementary material for: Mutations and Protein Interaction Landscape Reveal Key Cellular Events Perturbed in Upper Motor Neurons with HSP and PLS
Source: Brain Sci. 2021 Apr 29;11(5):578. doi: 10.3390/brainsci11050578 (PMC8146506; doi:10.3390/brainsci11050578)
Supplement: Supplementary file 1 [file brainsci-11-00578-s001.zip › Supplementary Table 3- Proteins involved in Lipid homeostasis related pathways.xls]

## Sheet: Sheet0
LIPID HOMEOSTASIS PATHWAYS
Symbol	Entrez Gene Name	Gene Symbol - human (HUGO / HGNC / Entrez Gene)	Expr Other	Expected	Location	Type(s)
3-PHOSIONOSIDE BIOSYNTHESIS
PIK3R2	phosphoinositide-3-kinase regulatory subunit 2	PIK3R2	3	Up	Cytoplasm	kinase
PPP1CA	protein phosphatase 1 catalytic subunit alpha	PPP1CA	3	Up	Cytoplasm	phosphatase
PPP1CC	protein phosphatase 1 catalytic subunit gamma	PPP1CC	3	Up	Nucleus	phosphatase
PPP3CA	protein phosphatase 3 catalytic subunit alpha	PPP3CA	3	Up	Cytoplasm	phosphatase
PPP4C	protein phosphatase 4 catalytic subunit	PPP4C	3	Up	Cytoplasm	phosphatase
PTEN	phosphatase and tensin homolog	PTEN	4	Up	Cytoplasm	phosphatase
PTPN23	protein tyrosine phosphatase non-receptor type 23	PTPN23	3	Up	Cytoplasm	phosphatase
D-MYO BIOSYNTHESIS AND METABOLISM
PPP1CA	protein phosphatase 1 catalytic subunit alpha	PPP1CA	3	Up	Cytoplasm	phosphatase
PPP1CC	protein phosphatase 1 catalytic subunit gamma	PPP1CC	3	Up	Nucleus	phosphatase
PPP3CA	protein phosphatase 3 catalytic subunit alpha	PPP3CA	3	Up	Cytoplasm	phosphatase
PPP4C	protein phosphatase 4 catalytic subunit	PPP4C	3	Up	Cytoplasm	phosphatase
PTEN	phosphatase and tensin homolog	PTEN	4	Up	Cytoplasm	phosphatase
PTPN23	protein tyrosine phosphatase non-receptor type 23	PTPN23	3	Up	Cytoplasm	phosphatase
DOCOSAHEXAENOIC ACID SIGNALING
AKT1	AKT serinethreonine kinase 1	AKT1	4		Cytoplasm	kinase
APP	amyloid beta precursor protein	APP	15		Plasma Membrane	other
BAX	BCL2 associated X, apoptosis regulator	BAX	6		Cytoplasm	transporter
BCL2L1	BCL2 like 1	BCL2L1	3		Cytoplasm	other
PIK3R2	phosphoinositide-3-kinase regulatory subunit 2	PIK3R2	3		Cytoplasm	kinase
LEPTIN SIGNALING
AKT1	AKT serinethreonine kinase 1	AKT1	4	Up	Cytoplasm	kinase
GRB2	growth factor receptor bound protein 2	GRB2	9	Up	Cytoplasm	other
MAPK1	mitogen-activated protein kinase 1	MAPK1	3	Up	Cytoplasm	kinase
MAPK3	mitogen-activated protein kinase 3	MAPK3	3	Up	Cytoplasm	kinase
PIK3R2	phosphoinositide-3-kinase regulatory subunit 2	PIK3R2	3	Up	Cytoplasm	kinase
PRKACA	protein kinase cAMP-activated catalytic subunit alpha	PRKACA	3		Cytoplasm	kinase
PYRIDOXAL 5' PHOSPHATE SALVAGE PATHWAY
CDK1	cyclin dependent kinase 1	CDK1	3	Up	Nucleus	kinase
CDK2	cyclin dependent kinase 2	CDK2	7	Up	Nucleus	kinase
CDK5	cyclin dependent kinase 5	CDK5	4	Up	Nucleus	kinase
CSNK1D	casein kinase 1 delta	CSNK1D	3	Up	Cytoplasm	kinase
MAPK1	mitogen-activated protein kinase 1	MAPK1	3	Up	Cytoplasm	kinase
MAPK3	mitogen-activated protein kinase 3	MAPK3	3	Up	Cytoplasm	kinase
PRKAA1	protein kinase AMP-activated catalytic subunit alpha 1	PRKAA1	3	Up	Cytoplasm	kinase
WHITE ADIPOSE BROWNING PATHWAY
ATF2	activating transcription factor 2	ATF2	3	Up	Nucleus	transcription regulator
FGFR1	fibroblast growth factor receptor 1	FGFR1	3	Up	Plasma Membrane	kinase
MAPK1	mitogen-activated protein kinase 1	MAPK1	3	Up	Cytoplasm	kinase
MAPK13	mitogen-activated protein kinase 13	MAPK13	4	Up	Cytoplasm	kinase
PRKAA1	protein kinase AMP-activated catalytic subunit alpha 1	PRKAA1	3	Up	Cytoplasm	kinase
PRKACA	protein kinase cAMP-activated catalytic subunit alpha	PRKACA	3	Up	Cytoplasm	kinase
RARA	retinoic acid receptor alpha	RARA	3	Up	Nucleus	ligand-dependent nuclear receptor
SIRT1	sirtuin 1	SIRT1	3	Up	Nucleus	transcription regulator
ADIPOGENESIS PATHWAY
AKT1	AKT serinethreonine kinase 1	AKT1	4		Cytoplasm	kinase
ATG5	autophagy related 5	ATG5	4		Cytoplasm	other
CDK5	cyclin dependent kinase 5	CDK5	4		Nucleus	kinase
CEBPA	CCAAT enhancer binding protein alpha	CEBPA	3		Nucleus	transcription regulator
CTNNB1	catenin beta 1	CTNNB1	9		Nucleus	transcription regulator
EZH2	enhancer of zeste 2 polycomb repressive complex 2 subunit	EZH2	3		Nucleus	transcription regulator
FGFR1	fibroblast growth factor receptor 1	FGFR1	3		Plasma Membrane	kinase
HDAC1	histone deacetylase 1	HDAC1	4		Nucleus	transcription regulator
HDAC5	histone deacetylase 5	HDAC5	5		Nucleus	transcription regulator
HDAC6	histone deacetylase 6	HDAC6	6		Nucleus	transcription regulator
HDAC11	histone deacetylase 11	HDAC11	4		Nucleus	transcription regulator
HIF1A	hypoxia inducible factor 1 subunit alpha	HIF1A	3		Nucleus	transcription regulator
RB1	RB transcriptional corepressor 1	RB1	3		Nucleus	transcription regulator
SIRT1	sirtuin 1	SIRT1	3		Nucleus	transcription regulator
SREBF1	sterol regulatory element binding transcription factor 1	SREBF1	4		Nucleus	transcription regulator
TNFRSF1A	TNF receptor superfamily member 1A	TNFRSF1A	3		Plasma Membrane	transmembrane receptor
TP53	tumor protein p53	TP53	9		Nucleus	transcription regulator
