# Supplementary material for: Mutations and Protein Interaction Landscape Reveal Key Cellular Events Perturbed in Upper Motor Neurons with HSP and PLS
Source: Brain Sci. 2021 Apr 29;11(5):578. doi: 10.3390/brainsci11050578 (PMC8146506; doi:10.3390/brainsci11050578)
Supplement: Supplementary file 1 [file brainsci-11-00578-s001.zip › Supplementary Table 4-Proteins involved in Growth factor signaling pathways.xls]

## Sheet: Sheet0
GROWTH FACTOR SIGNALING PATHWAYS
Symbol	Entrez Gene Name	Gene Symbol - human	Expr Other	Expected	Location	Type(s)			Entrez Gene ID for Human	Entrez Gene ID for Mouse	Entrez Gene ID for Rat
CNTF SIGNALING
AKT1	AKT serinethreonine kinase 1	AKT1	4	Up	Cytoplasm	kinase			207	11651	24185
GRB2	growth factor receptor bound protein 2	GRB2	9	Up	Cytoplasm	other			2885	14784	81504
MAPK1	mitogen-activated protein kinase 1	MAPK1	3	Up	Cytoplasm	kinase			5594	26413	116590
MAPK3	mitogen-activated protein kinase 3	MAPK3	3	Up	Cytoplasm	kinase			5595	26417	50689
PIK3R2	phosphoinositide-3-kinase regulatory subunit 2	PIK3R2	3	Up	Cytoplasm	kinase			5296	18709	29741
RAF1	Raf-1 proto-oncogene, serinethreonine kinase	RAF1	4	Up	Cytoplasm	kinase			5894	110157	24703
EGF SIGNALING
AKT1	AKT serinethreonine kinase 1	AKT1	4	Up	Cytoplasm	kinase			207	11651	24185
CSNK2B	casein kinase 2 beta	CSNK2B	3	Up	Cytoplasm	kinase			1460	13001	81650
EGFR	epidermal growth factor receptor	EGFR	8	Up	Plasma Membrane	kinase			1956	13649	24329
GRB2	growth factor receptor bound protein 2	GRB2	9	Up	Cytoplasm	other			2885	14784	81504
ITPR1	inositol 1,4,5-trisphosphate receptor type 1	ITPR1	3	Up	Cytoplasm	ion channel			3708	16438	25262
MAP3K1	mitogen-activated protein kinase kinase kinase 1	MAP3K1	3	Up	Cytoplasm	kinase			4214	26401	116667|100912399
MAPK1	mitogen-activated protein kinase 1	MAPK1	3	Up	Cytoplasm	kinase			5594	26413	116590
MAPK3	mitogen-activated protein kinase 3	MAPK3	3	Up	Cytoplasm	kinase			5595	26417	50689
MAPK13	mitogen-activated protein kinase 13	MAPK13	4	Up	Cytoplasm	kinase			5603	26415	29513
PIK3R2	phosphoinositide-3-kinase regulatory subunit 2	PIK3R2	3	Up	Cytoplasm	kinase			5296	18709	29741
RAF1	Raf-1 proto-oncogene, serinethreonine kinase	RAF1	4	Up	Cytoplasm	kinase			5894	110157	24703
HGF SIGNALING
AKT1	AKT serinethreonine kinase 1	AKT1	4	Up	Cytoplasm	kinase			207	11651	24185
ATF2	activating transcription factor 2	ATF2	3	Up	Nucleus	transcription regulator			1386	11909	81647
CCND1	cyclin D1	CCND1	4	Up	Nucleus	transcription regulator			595	12443	58919
CDK2	cyclin dependent kinase 2	CDK2	7	Up	Nucleus	kinase			1017	12566	362817
GRB2	growth factor receptor bound protein 2	GRB2	9	Up	Cytoplasm	other			2885	14784	81504
ITGA4	integrin subunit alpha 4	ITGA4	6	Up	Plasma Membrane	transmembrane receptor			3676	16401	311144
ITGB1	integrin subunit beta 1	ITGB1	4	Up	Plasma Membrane	transmembrane receptor			3688	16412	24511
MAP3K1	mitogen-activated protein kinase kinase kinase 1	MAP3K1	3	Up	Cytoplasm	kinase			4214	26401	116667|100912399
MAP3K3	mitogen-activated protein kinase kinase kinase 3	MAP3K3	4	Up	Cytoplasm	kinase			4215	26406	303604
MAP3K4	mitogen-activated protein kinase kinase kinase 4	MAP3K4	4	Up	Cytoplasm	kinase			4216	26407	308106
MAPK1	mitogen-activated protein kinase 1	MAPK1	3	Up	Cytoplasm	kinase			5594	26413	116590
MAPK3	mitogen-activated protein kinase 3	MAPK3	3	Up	Cytoplasm	kinase			5595	26417	50689
PIK3R2	phosphoinositide-3-kinase regulatory subunit 2	PIK3R2	3	Up	Cytoplasm	kinase			5296	18709	29741
RAC1	Rac family small GTPase 1	RAC1	3	Up	Plasma Membrane	enzyme			5879	19353	363875
RAF1	Raf-1 proto-oncogene, serinethreonine kinase	RAF1	4	Up	Cytoplasm	kinase			5894	110157	24703
IGF-1 SIGNALING
AKT1	AKT serinethreonine kinase 1	AKT1	4	Up	Cytoplasm	kinase			207	11651	24185
CSNK2B	casein kinase 2 beta	CSNK2B	3	Up	Cytoplasm	kinase			1460	13001	81650
GRB2	growth factor receptor bound protein 2	GRB2	9	Up	Cytoplasm	other			2885	14784	81504
MAPK1	mitogen-activated protein kinase 1	MAPK1	3	Up	Cytoplasm	kinase			5594	26413	116590
MAPK3	mitogen-activated protein kinase 3	MAPK3	3	Up	Cytoplasm	kinase			5595	26417	50689
PIK3R2	phosphoinositide-3-kinase regulatory subunit 2	PIK3R2	3	Up	Cytoplasm	kinase			5296	18709	29741
PRKACA	protein kinase cAMP-activated catalytic subunit alpha	PRKACA	3	Up	Cytoplasm	kinase			5566	18747	25636
RAF1	Raf-1 proto-oncogene, serinethreonine kinase	RAF1	4	Up	Cytoplasm	kinase			5894	110157	24703
YWHAB	tyrosine 3-monooxygenasetryptophan 5-monooxygenase activation protein beta	YWHAB	10		Cytoplasm	other			7529	54401	56011
YWHAE	tyrosine 3-monooxygenasetryptophan 5-monooxygenase activation protein epsilon	YWHAE	9		Cytoplasm	other			7531	22627	29753
YWHAG	tyrosine 3-monooxygenasetryptophan 5-monooxygenase activation protein gamma	YWHAG	7		Cytoplasm	other			7532	22628	56010
YWHAH	tyrosine 3-monooxygenasetryptophan 5-monooxygenase activation protein eta	YWHAH	4		Cytoplasm	transcription regulator			7533	22629	25576
YWHAQ	tyrosine 3-monooxygenasetryptophan 5-monooxygenase activation protein theta	YWHAQ	6		Cytoplasm	other			10971	22630|102634437	25577
YWHAZ	tyrosine 3-monooxygenasetryptophan 5-monooxygenase activation protein zeta	YWHAZ	11		Cytoplasm	enzyme			7534	22631	25578
NGF SIGNALING
AKT1	AKT serinethreonine kinase 1	AKT1	4	Up	Cytoplasm	kinase			207	11651	24185
ATF2	activating transcription factor 2	ATF2	3	Up	Nucleus	transcription regulator			1386	11909	81647
BAX	BCL2 associated X, apoptosis regulator	BAX	6	Up	Cytoplasm	transporter			581	12028	24887
GRB2	growth factor receptor bound protein 2	GRB2	9	Up	Cytoplasm	other			2885	14784	81504
IKBKE	inhibitor of nuclear factor kappa B kinase subunit epsilon	IKBKE	4	Up	Cytoplasm	kinase			9641	56489	363984
IKBKG	inhibitor of nuclear factor kappa B kinase regulatory subunit gamma	IKBKG	6	Up	Nucleus	kinase			8517	16151	309295
MAP3K1	mitogen-activated protein kinase kinase kinase 1	MAP3K1	3	Up	Cytoplasm	kinase			4214	26401	116667|100912399
MAP3K3	mitogen-activated protein kinase kinase kinase 3	MAP3K3	4	Up	Cytoplasm	kinase			4215	26406	303604
MAP3K4	mitogen-activated protein kinase kinase kinase 4	MAP3K4	4	Up	Cytoplasm	kinase			4216	26407	308106
MAPK1	mitogen-activated protein kinase 1	MAPK1	3	Up	Cytoplasm	kinase			5594	26413	116590
MAPK3	mitogen-activated protein kinase 3	MAPK3	3	Up	Cytoplasm	kinase			5595	26417	50689
NTRK1	neurotrophic receptor tyrosine kinase 1	NTRK1	24	Up	Plasma Membrane	kinase			4914	18211	59109
PIK3R2	phosphoinositide-3-kinase regulatory subunit 2	PIK3R2	3	Up	Cytoplasm	kinase			5296	18709	29741
RAC1	Rac family small GTPase 1	RAC1	3	Up	Plasma Membrane	enzyme			5879	19353	363875
RAF1	Raf-1 proto-oncogene, serinethreonine kinase	RAF1	4	Up	Cytoplasm	kinase			5894	110157	24703
TP53	tumor protein p53	TP53	9	Up	Nucleus	transcription regulator			7157	22059	24842
TRAF6	TNF receptor associated factor 6	TRAF6	4	Up	Cytoplasm	enzyme			7189	22034	311245
PDGF SIGNALING
ABL1	ABL proto-oncogene 1, non-receptor tyrosine kinase	ABL1	3	Up	Nucleus	kinase			25	11350	311860|100909750
CSNK2B	casein kinase 2 beta	CSNK2B	3	Up	Cytoplasm	kinase			1460	13001	81650
GRB2	growth factor receptor bound protein 2	GRB2	9	Up	Cytoplasm	other			2885	14784	81504
MAP3K1	mitogen-activated protein kinase kinase kinase 1	MAP3K1	3	Up	Cytoplasm	kinase			4214	26401	116667|100912399
MAPK1	mitogen-activated protein kinase 1	MAPK1	3	Up	Cytoplasm	kinase			5594	26413	116590
MAPK3	mitogen-activated protein kinase 3	MAPK3	3	Up	Cytoplasm	kinase			5595	26417	50689
MYC	MYC proto-oncogene, bHLH transcription factor	MYC	10	Up	Nucleus	transcription regulator			4609	17869	24577
PIK3R2	phosphoinositide-3-kinase regulatory subunit 2	PIK3R2	3	Up	Cytoplasm	kinase			5296	18709	29741
RAF1	Raf-1 proto-oncogene, serinethreonine kinase	RAF1	4	Up	Cytoplasm	kinase			5894	110157	24703
PEDF SIGNALING
AKT1	AKT serinethreonine kinase 1	AKT1	4	Up	Cytoplasm	kinase			207	11651	24185
BCL2L1	BCL2 like 1	BCL2L1	3	Down	Cytoplasm	other			598	12048	24888
IKBKE	inhibitor of nuclear factor kappa B kinase subunit epsilon	IKBKE	4	Up	Cytoplasm	kinase			9641	56489	363984
IKBKG	inhibitor of nuclear factor kappa B kinase regulatory subunit gamma	IKBKG	6	Up	Nucleus	kinase			8517	16151	309295
MAPK1	mitogen-activated protein kinase 1	MAPK1	3	Up	Cytoplasm	kinase			5594	26413	116590
MAPK3	mitogen-activated protein kinase 3	MAPK3	3	Up	Cytoplasm	kinase			5595	26417	50689
MAPK13	mitogen-activated protein kinase 13	MAPK13	4	Up	Cytoplasm	kinase			5603	26415	29513
NFKBIA	NFKB inhibitor alpha	NFKBIA	5		Cytoplasm	transcription regulator			4792	18035	25493
PIK3R2	phosphoinositide-3-kinase regulatory subunit 2	PIK3R2	3	Up	Cytoplasm	kinase			5296	18709	29741
RAC1	Rac family small GTPase 1	RAC1	3	Up	Plasma Membrane	enzyme			5879	19353	363875
RAF1	Raf-1 proto-oncogene, serinethreonine kinase	RAF1	4	Up	Cytoplasm	kinase			5894	110157	24703
TCF7L2	transcription factor 7 like 2	TCF7L2	6	Up	Nucleus	transcription regulator			6934	21416	679869
TP53	tumor protein p53	TP53	9	Up	Nucleus	transcription regulator			7157	22059	24842
VEGF SIGNALING
ACTB	actin beta	ACTB	5	Up	Cytoplasm	other			60	11461	81822
AKT1	AKT serinethreonine kinase 1	AKT1	4	Up	Cytoplasm	kinase			207	11651	24185
BCL2L1	BCL2 like 1	BCL2L1	3	Up	Cytoplasm	other			598	12048	24888
ELAVL1	ELAV like RNA binding protein 1	ELAVL1	7		Cytoplasm	other			1994	15568	363854
GRB2	growth factor receptor bound protein 2	GRB2	9	Up	Cytoplasm	other			2885	14784	81504
HIF1A	hypoxia inducible factor 1 subunit alpha	HIF1A	3	Up	Nucleus	transcription regulator			3091	15251	29560
MAPK1	mitogen-activated protein kinase 1	MAPK1	3	Up	Cytoplasm	kinase			5594	26413	116590
MAPK3	mitogen-activated protein kinase 3	MAPK3	3	Up	Cytoplasm	kinase			5595	26417	50689
PIK3R2	phosphoinositide-3-kinase regulatory subunit 2	PIK3R2	3	Up	Cytoplasm	kinase			5296	18709	29741
RAF1	Raf-1 proto-oncogene, serinethreonine kinase	RAF1	4	Up	Cytoplasm	kinase			5894	110157	24703
YWHAE	tyrosine 3-monooxygenasetryptophan 5-monooxygenase activation protein epsilon	YWHAE	9		Cytoplasm	other			7531	22627	29753
